# Supplementary material for: A genome-wide association study in Indian wild rice accessions for resistance to the root-knot nematode Meloidogyne graminicola
Source: PLoS One. 2020 Sep 22;15(9):e0239085. doi: 10.1371/journal.pone.0239085 (PMC7508375; doi:10.1371/journal.pone.0239085)
Supplement: S5 Fig — (XLSX) [file pone.0239085.s005.xlsx]

## Sheet: Sheet2
SNP ID	CHROM	POS	Taipei309	Pusa1121	IC336687	NKSWR101	NKSWR108	NKSWR11	NKSWR113	NKSWR114	NKSWR123	NKSWR124	NKSWR128	NKSWR13	NKSWR141	NKSWR144	NKSWR146	NKSWR15	NKSWR156	NKSWR160	NKSWR18	NKSWR19	NKSWR22	NKSWR23	NKSWR24	NKSWR25	NKSWR259	NKSWR29	NKSWR31	NKSWR30	NKSWR35	NKSWR36	NKSWR37	NKSWR38	NKSWR39	NKSWR43	NKSWR44	NKSWR45	NKSWR48	NKSWR5	NKSWR51	NKSWR54	NKSWR55	NKSWR9
AX-95940548(QTL1.1)	1	6008298	TT	TT	TT	AA	TT	TT	TT	TT	TT	TT	TT	TT	TT	TT	TT	TT	TT	TT	TT	TT	TT	TT	TT	TT	AA	TT	TT	TT	TT	TT	TT	TT	TT	TT	TT	TT	TT	TT	TT	TT	TT	TT
AX-95961959(QTL1.2)	1	10396769	TT	CC	CC	TC	CC	CC	CC	CC	CC	CC	CC	CC	CC	CC	CC	CC	CC	CC	CC	CC	CC	CC	CC	CC	TC	CC	CC	CC	CC	CC	CC	CC	CC	CC	CC	CC	CC	CC	CC	CC	CC	CC
AX-95964807(QTL1.3)	1	34895044	GG	GG	AG	AG	GG	GG	GG	GG	AA	AA	AA	AA	GG	AA	GG	GG	AA	GG	AA	GG	GG	GG	GG	GG	AG	GG	GG	AG	GG	AG	AA	AA	AA	AA	AA	AA	AA	AA	AA	AA	AA	GG
AX-95945545(QTL2.1)	2	13183197	AA	GG	GG	AG	GG	GG	GG	GG	GG	GG	GG	GG	GG	GG	GG	GG	GG	GG	GG	GG	GG	GG	GG	GG	AG	GG	GG	GG	GG	GG	GG	GG	GG	GG	GG	GG	GG	GG	GG	GG	GG	GG
AX-95921578(QTL2.2)	2	24480888	GG	GG	GG	CC	GG	GG	GG	GG	GG	GG	GG	CC	GG	GG	GG	GG	CC	GG	GG	GG	GG	GG	GG	GG	CC	GG	GG	GG	CC	GG	GG	CC	GG	GG	GG	GG	CC	GG	GG	GG	GG	GG
AX-95947392(QTL2.3)	2	24526132	TT	CC	CC	TT	CC	CC	CC	CC	CC	CC	CC	CC	CC	CC	CC	CC	CC	CC	CC	CC	CC	CC	CC	TT	TT	CC	CC	CC	CC	CC	CC	TT	CC	CC	CC	CC	TT	CC	CC	CC	CC	CC
AX-95935442(QTL3.1)	3	27655564	CC	CC	CC	TC	CC	CC	CC	CC	CC	CC	CC	CC	CC	CC	CC	CC	CC	CC	CC	CC	CC	CC	CC	CC	TC	CC	CC	TC	CC	CC	CC	CC	CC	CC	CC	TC	CC	CC	CC	CC	CC	CC
AX-95925342(QTL4.1)	4	27068142	TT	CC	TC	TT	TT	TT	TT	TT	TT	TT	TT	NA	TT	TT	CC	TT	NA	TT	TT	TT	TT	CC	TT	TT	TT	TC	CC	TC	TT	TT	TC	CC	CC	TT	CC	TT	TT	TT	TT	CC	CC	CC
AX-95964658(QTL4.2)	4	29863576	CC	TT	TT	CC	TT	TT	TT	TT	TT	TT	TT	TT	TT	TT	TT	TT	TT	TT	TT	TT	TT	TT	TT	TT	CC	TT	TT	TT	TT	TT	TT	TT	TT	TT	TT	TT	TT	TT	TT	TT	TT	TT
AX-95924928(QTL4.3)	4	29916160	TT	AA	AA	TT	AA	AA	AA	AA	AA	AA	NA	AA	AA	NA	AA	AA	AA	AA	AA	AA	AA	AA	AA	AA	TT	AA	AA	AA	AA	AA	AA	AA	AA	AA	AA	AA	AA	AA	AA	AA	AA	AA
AX-95939714(QTL4.4)	4	30155892	GG	AA	AG	GG	AA	AA	AA	AA	AA	AA	AA	GG	AA	AA	GG	AA	GG	AA	AA	AA	AA	GG	GG	AA	GG	AA	AA	GG	GG	AA	AA	GG	GG	AA	AA	AG	AA	AA	AA	AA	GG	GG
AX-95936929(QTL6.1)	6	28018736	CC	CC	CC	CG	CC	CC	CC	CC	CC	CC	CC	CC	CC	CC	CC	CC	CC	CC	CC	CC	CC	CC	CC	CC	CG	CC	CC	CC	CC	CC	CG	CC	CC	CC	CG	CC	CC	CC	CC	CC	CC	CC
AX-95927509(QTL6.2)	6	28651370	CC	TT	TT	TT	CC	CC	CC	CC	CC	CC	CC	CC	TT	CC	CC	TT	CC	CC	CC	CC	CC	CC	CC	CC	TT	CC	CC	CC	CC	TT	TC	CC	CC	CC	CC	CC	CC	CC	CC	CC	CC	CC
AX-95938411(QTL10.1)	10	17990076	GG	AA	AA	GG	GG	GG	GG	GG	GG	GG	GG	AA	AA	GG	AA	AA	AA	GG	GG	GG	GG	GG	GG	AA	GG	AA	GG	AA	GG	GG	GG	AA	AA	GG	AA	AA	GG	GG	GG	AA	AA	AG
AX-95961774(QTL11.1)	11	2694492	AA	AG	AG	AG	AA	AA	AA	AA	AA	AA	AA	AG	AG	AA	AA	AA	AG	AA	AA	AA	AA	AA	AA	AA	AG	AA	AA	AA	AA	AA	AA	AA	AA	AA	AG	AA	AA	AA	AA	AA	AA	AA
AX-95933197(QTL11.2)	11	5848427	TT	CC	CC	TC	CC	CC	CC	CC	CC	CC	CC	CC	CC	CC	CC	CC	CC	CC	CC	CC	CC	CC	CC	CC	TC	CC	TT	CC	CC	CC	CC	CC	CC	CC	CC	CC	CC	CC	CC	CC	CC	CC
AX-95960766(QTL11.3)	11	20145250	AA	AA	AA	AA	AA	AA	AA	AA	AA	AA	AA	TT	AA	AA	AA	AA	TT	AA	AA	AA	AA	AA	AA	AA	AA	AA	AA	AT	AA	AA	TT	AA	AA	AA	TT	AT	AA	AA	AA	AA	AA	AA
		Supplementary Figure S5|Genotypes of significant SNPs detected across the 40 resistant resistant accessions, Pusa 1121 and Taipei 309 are the reference genotype.
